# Supplementary material for: Back-spliced RNA from retrotransposon binds to centromere and regulates centromeric chromatin loops in maize
Source: PLoS Biol. 2020 Jan 29;18(1):e3000582. doi: 10.1371/journal.pbio.3000582 (PMC7010299; doi:10.1371/journal.pbio.3000582)
Supplement: S1 Data — (XLSX) [file pbio.3000582.s007.xlsx]

## Sheet: FIg 3A
Relative R-loop levels on 354-, 607-, and 277- to 296- nt circular CRM1 RNAs in B73
	354 nt RNA				607 and 277-296 nt RNA				Zm00001d007960				rRNA
	IgG	Rnase H (-)	Rnase H (+)		IgG	Rnase H (-)	Rnase H (+)		IgG	Rnase H (-)	Rnase H (+)		IgG	Rnase H (-)	Rnase H (+)
	1	3.41	2.81		1	2.3	1.3		1	1	1		1	921.5	512.4
	1	3.57	2.4		1	2.4	1.31		1	1	1		1	1703	502
									1		1		1	1338	510
Mean	1	3.49	2.605		1	2.35	1.305		1	1	1		1	1320.83	508.133
STDEV		0.113137	0.289914			0.0707107	0.00707107			0	0			391.033	5.44549
SEM		0.08	0.205			0.05	0.005			0	0			225.763	3.14395

## Sheet: Fig 3C
S1 nuclease treatment of genomic DNA from B73
	85-1					253-1					269-2					269-1					CRM2-LTR32
	S1-0 U	S1-250 U	S1-1000 U	S1-2000 U		S1-0 U	S1-250 U	S1-1000 U	S1-2000 U		S1-0 U	S1-250 U	S1-1000 U	S1-2000 U		S1-0 U	S1-250 U	S1-1000 U	S1-2000 U		S1-0 U	S1-250 U	S1-1000 U	S1-2000 U
rep1	1	2.33	0.28	0.18		1	0.95	1.044	0.98		1	1.47	0.532	0.49		1	0.95	0.732	0.54		1	1.13	0.22	0.23
rep2	1	1.21	0.24	0.24		1	0.95	1.44	1.39		1	1.08	0.59	0.57		1	0.94	0.71	0.64		1	1.12	0.19	0.15
rep3	1	1.48	0.3	0.28		1	1.1	0.88	0.88		1	1.2	0.45	0.46		1	0.89	0.6	0.46		1	0.96
Mean	1	1.67333	0.273333	0.233333		1	1	1.12133	1.08333		1	1.25	0.524	0.506667		1	0.926667	0.680667	0.546667		1	1.07	0.205	0.19
STDEV		0.584494	0.0305505	0.0503322			0.0866025	0.287898	0.270247			0.19975	0.070342	0.0568624			0.0321455	0.0707201	0.090185			0.0953939	0.0212132	0.0565685
SEM		0.337458	0.0176383	0.0290593			0.05	0.166218	0.156027			0.115326	0.040612	0.0328295			0.0185592	0.0408303	0.0520683			0.0550757	0.015	0.04

## Sheet: Fig 3G
Chromatin interactions inside a single CRM1 element
	B73-looping							B73-no looping
	P1	P2	P3	P4	P5			P1	P2	P3	P4	P5
rep1	81	15.9	14.9	36.6	60.1		rep1	4	6.13	7.42	20.5	76.6
rep2	68	13.37	2.96	8.27	34.57		rep2	9	7.11	8.97	29.48	58
rep3	14.7						rep3		5.22	6.78	25.1	59.71
rep4	51.92	8.17	1.43	10.35	57.74
rep5		29.92	6.96	47.72
Mean	53.905	16.84	6.5625	25.735	50.8033			6.5	6.15333	7.72333	25.0267	64.77
STDEV	28.7157	9.2948	6.02751	19.5202	14.1079			3.53553	0.945216	1.12607	4.49045	10.2807
SEM	14.3579	4.6474	3.01375	9.76009	8.14521			2.5	0.545721	0.650137	2.59256	5.93556

## Sheet: Fig 3H
Chromatin interactions between two CRM1 elements
	B73-looping
	P6	P7	P8	P9	P10	P11	P12	P13	P14	P15	P16	P17
rep1	4117488	741455	464934	1435710	743170	726196	217401	1075567	3098918	1465877	6416403	193682
rep2	3406833	877678	539027	1517571	584428	910731	701459	1103253	2308194	1855444	8028319	47314
rep3	3797626	303218	168805	599472	158047	387364	1155431	315001	940672	787361	3268053	120332
Mean	3.77398e+06	640784	390922	1184251	495215	674764	691430	831274	2115928	1.36956e+06	5.90426e+06	120443
STDEV	355917	300170	195894	508085	302591	265447	469095	447319	1.09189e+06	540516	2.42111e+06	73184.1
SEM	205489	173303	113099	293343	174701	153256	270832	258260	630405	312067	1.39783e+06	42252.8
	B73-no looping
	P6	P7	P8	P9	P10	P11	P12	P13	P14	P15	P16	P17
rep1	2771	566480	1805	1315032	167059	514091	125008	1594861	82	507	3756	113
rep2	11425	912838	3965	2335014	275495	891989	162490	2546351	139	927	7643	245
Mean	7098	739659	2885	1825023	221277	703040	143749	2070606	110.5	717	5699.5	179
STDEV	6119.3	244912	1527.35	721236	76675.8	267214	26503.8	672805	40.3051	296.985	2748.52	93.3381
SEM	4327	173179	1080	509991	54218	188949	18741	475745	28.5	210	1943.5	66

## Sheet: Fig 4A
RT-qPCR analysis of the levels of the 354 nt circular RNAs in the T1 generation of RNAi plants #5 and #18
		HiII	#5-T1	#18-T1
	rep1	1	0.511	0.2117
	rep2	1	0.503	0.369
	Mean	1	0.507	0.29035
	STDEV		0.00565685	0.111228
	SEM		0.004	0.07865

## Sheet: Fig 4B
RT-qPCR analysis of the levels of the 607-, and 277- to 296- nt circular RNAs in the T1 generation of RNAi plants #5 and #18
		HiII	#5-T1	#18-T1
	rep1	1	0.5474	0.38
	rep2	1	0.64	0.53
	rep3	1	0.75	0.49
	rep4			0.19
	rep5			0.23
	rep6			0.54
	rep7			0.57
	Mean	1	0.6458	0.418571
	STDEV		0.101424	0.15518
	SEM		0.0585574	0.0586527

## Sheet: Fig 4C
RT-qPCR analysis of the levels of the linear CRM1 RNA in the T1 generation of RNAi plants #5 and #18
		RNA-85				RNA-269				RNA-85+269
		HiII	#5-T1	#18-T1		HiII	#5-T1	#18-T1		HiII	#5-T1	#18-T1
	rep1	1	1.84	1.02		1	2.16	0.527		1	0.53	1.27
	rep2	1	1.74	0.84		1	1.26	0.48		1	0.73	0.85
	rep3	1	1.827	1.44		1	0.69	0.59		1	1.22	0.99
	rep4	1	1	0.82		1	0.83	0.36		1	0.73	1.1
	rep5	1	1.59	1.48		1	1.05	0.4		1		1.25
	rep6	1	1.12	1.18		1	0.57	0.85
	rep7	1	0.69	0.6		1		1.08
	rep8	1	1.2	0.68		1		0.35
	rep9	1		1.8		1		0.35
	rep10	1		0.56		1		0.56
	rep11	1		0.59		1		1.45
	rep12	1		0.35		1		0.92
	Mean	1	1.37587	0.946667		1	1.09333	0.65975		1	0.8025	1.092
	STDEV		0.431852	0.443874			0.578504	0.346277			0.293868	0.177257
	SEM		0.152683	0.107655			0.204532	0.0839846			0.103898	0.0792717

## Sheet: Fig 4E
RT-qPCR analysis of the levels of the circular CRM1 RNAs in the T1 generation of RNAi plants #5 and #18
		354 nt				607 nt and 277-296 nt
		HiII-IgG	HiII-RNase H (-)	HiII-RNase H (+)		HiII-IgG	HiII-RNase H (-)	HiII-RNase H (+)
	rep1	1	2.915	1.295	rep1	1	2.911	1.299
	rep2	1	2.889	1.26	rep2	1	2.908	1.3
	Mean	1	2.902	1.2775		1	2.9095	1.2995
	STDEV		0.0183848	0.0247487			0.00212132	0.000707107
	SEM		0.013	0.0175			0.0015	0.0005
		#5-T1-IgG	#5-T1-RNase H (-)	#5-T1-RNase H (+)		#5-T1-IgG	#5-T1-RNase H (-)	#5-T1-RNase H (+)
	rep1	1	1.0233	0.9726	rep1	1	1	1
	rep2	1	1.057	1.011	rep2	1	1	1
	Mean	1	1.04015	0.9918		1	1	1
	STDEV		0.0238295	0.0271529			0	0
	SEM		0.01685	0.0192			0	0
		#18-T1-IgG	#18-T1-RNase H (-)	#18-T1-RNase H (+)		#18-T1-IgG	#18-T1-RNase H (-)	#18-T1-RNase H (+)
	rep1	1	1.025	1.0233	rep1	1	1.272	0.653
	rep2	1	1.037	1.014	rep2	1	1	1
	Mean	1	1.031	1.01865		1	1.136	0.8265
	STDEV		0.00848528	0.00657609			0.192333	0.245366
	SEM		0.006	0.00465			0.136	0.1735

## Sheet: Fig 4F
RT-qPCR analysis of the levels of the linear CRM1 RNAs in the T1 generation of RNAi plants #5 and #18
		RNA-269				RNA-85				RNA-85+269
		HiII-IgG	HiII-RNase H (-)	HiII-RNase H (+)		HiII-IgG	HiII-RNase H (-)	HiII-RNase H (+)		HiII-IgG	HiII-RNase H (-)	HiII-RNase H (+)
	rep1	1	1.836	0.687		1	1.658	1.317		1	0.99	0.285
	rep2	1	1.661	0.553		1	1.736	1.268		1	2.25	0.725
	Mean	1	1.7485	0.62		1	1.697	1.2925		1	1.62	0.505
	STDEV		0.123744	0.0947523			0.0551543	0.0346482			0.890955	0.311127
	SEM		0.0875	0.067			0.039	0.0245			0.63	0.22
		#5-T1-IgG	#5-T1-RNase H (-)	#5-T1-RNase H (+)		#5-T1-IgG	#5-T1-RNase H (-)	#5-T1-RNase H (+)		#5-T1-IgG	#5-T1-RNase H (-)	#5-T1-RNase H (+)
	rep1	1	11.371	3.577		1	5.504	2		1	1.057	0.969
	rep2	1	11.311	3.556		1	5.497	2.005		1	1.056	0.968
	Mean	1	11.341	3.5665		1	5.5005	2.0025		1	1.0565	0.9685
	STDEV		0.0424264	0.0148492			0.00494975	0.00353553			0.000707107	0.000707107
	SEM		0.03	0.0105			0.0035	0.0025			0.0005	0.0005
		#18-T1-IgG	#18-T1-RNase H (-)	#18-T1-RNase H (+)		#18-T1-IgG	#18-T1-RNase H (-)	#18-T1-RNase H (+)		#18-T1-IgG	#18-T1-RNase H (-)	#18-T1-RNase H (+)
	rep1	1	12.6796	1.1747		1	4.5035	1.4082		1	1.0026	0.9933
	rep2	1	10.673	3.366		1	3.426	1.533		1	2.08	1.577
	Mean	1	11.6763	2.27035		1	3.96475	1.4706		1	1.5413	1.28515
	STDEV		1.41888	1.54948			0.761908	0.0882469			0.761837	0.412738
	SEM		1.0033	1.09565			0.53875	0.0624			0.5387	0.29185

## Sheet: Fig 4G
Chromatin interactions inside a single CRM1 element in the T1 generation of RNAi plants #5
		HiII						#5-T1
		P1	P2	P3	P4	P5		P1	P2	P3	P4	P5
	rep1	4461	269		88	108		1850	41	9	34	67
	rep2	20930	818	94	74	843		151				10
	rep3	15789	584	100		427		5269	177	15	10
	rep4	13079	447	42	42
	Mean	13564.8	529.5	78.6667	68	459.333		2423.33	109	12	22	38.5
	STDEV	6887.39	231.566	31.8957	23.5797	368.565		2606.72	96.1665	4.24264	16.9706	40.3051
	SEM	3443.69	115.783	18.415	13.6137	212.791		1504.99	68	3	12	28.5

[truncated: 13 more sheets: Fig 4H, S1B Fig, S1G Fig, S2J Fig , S3A Fig, S3G Fig, S3H Fig, S4A Fig, S4C Fig, S4D Fig, S4E Fig, S4F Fig, S4I Fig]
